# Supplementary material for: Characterization of mRNA profiles of the exosome-like vesicles in porcine follicular fluid
Source: PLoS One. 2019 Jun 12;14(6):e0217760. doi: 10.1371/journal.pone.0217760 (PMC6561635; doi:10.1371/journal.pone.0217760)
Supplement: S1 Table — (XLSX) [file pone.0217760.s001.xlsx]

## Sheet: Sheet1
Tissue	Run Accession
Hippocampus	ERR1104677, ERR1104678, ERR1104679, ERR1104680, ERR1104681
Kidney	SRR3159992, SRR3160002, SRR3160012
Liver	SRX426310, SRX426312, SRX426314
Milk	SRR634602, SRR634603, SRR634604
Milk Exosome	SRR6343605, SRR6343606, SRR6343607
Ovary	SRR2537252, SRR2537253, SRR2537254
Oviduct	SRR1508357, SRR1508358
Testis	SRR1508355, SRR1508356
