# Supplementary material for: Characterization of mRNA profiles of the exosome-like vesicles in porcine follicular fluid
Source: PLoS One. 2019 Jun 12;14(6):e0217760. doi: 10.1371/journal.pone.0217760 (PMC6561635; doi:10.1371/journal.pone.0217760)
Supplement: S2 Table — (XLSX) [file pone.0217760.s002.xlsx]

## Sheet: Sheet1
Sample	Exosomal fraction						MGC
Lot	#1		#2		#3		#1		#2		#3
	Number	% of total	Number	% of total	Number	% of total	Number	% of total	Number	% of total	Number	% of total
Paired reads
Sequence reads	55941928	100	45463534	100	47563500	100	47722126	100	50362172	100	52266722	100
Reads mapped in pairs	44127932	78.88	36763548	80.86	30294820	63.69	37366786	78.3	38950616	77.34	40474248	77.44
Reads mapped in broken pairs	3918627	7	3002454	6.6	8002649	16.83	3382100	7.09	4099923	8.14	3973701	7.6
Reads not mapped	7895369	14.11	5697532	12.53	9266031	19.48	6973240	14.61	7311633	14.52	7818773	14.96
Fragment couting
Counted fragments	22063966	78.88	18381774	80.86	15147410	63.69	18683393	78.3	19475308	77.34	20237124	77.44
Uncounted fragments	5906998	21.12	4349993	19.14	8634340	36.31	5177670	21.7	5705778	22.66	5896237	22.56
Total fragments	27970964	100	22731767	100	23781750	100	23861063	100	25181086	100	26133361	100
Counted fragments by type
Gene	10098872	45.77	8319555	45.26	7681147	50.71	14719165	78.78	15680525	80.51	16496862	81.52
- Intron	605186	2.74	485653	2.64	1011710	6.68	4067374	21.77	3320456	17.05	2896407	14.31
- Exon	9493686	43.03	7833902	42.62	6669437	44.03	10651791	57.01	12360069	63.47	13600455	67.21
Intergenic	11965094	54.23	10062219	54.74	7466263	49.29	3964228	21.22	3794783	19.49	3740262	18.48
Total	22063966	100	18381774	100	15147410	100	18683393	100	19475308	100	20237124	100
